# Supplementary material for: Micro RNA clusters in maternal plasma are associated with preterm birth and infant outcomes
Source: PLoS One. 2018 Jun 27;13(6):e0199029. doi: 10.1371/journal.pone.0199029 (PMC6021076; doi:10.1371/journal.pone.0199029)
Supplement: S1 Table — (XLSX) [file pone.0199029.s002.xlsx]

## Sheet: Table 1
		-∆CT
		Term		Preterm
c14mc miRNAs:	MIMAT#	Mean	SEM	Mean	SEM	T-Test
hsa-miR-493-5p	MIMAT0002813	2.24652	0.229673	2.42885	0.346205	n.s.
hsa-miR-337-3p	MIMAT0000754	-0.192598	0.43844	-0.719671	0.247039	n.s.
hsa-miR-337-5p	MIMAT0004695	1.80633	0.389898	1.67156	0.264531	ns.
hsa-miR-431-5p	MIMAT0001625	0.982112	0.305643	0.690834	0.237809	n.s.
hsa-miR-433-3p	MIMAT0001627	2.64626	0.241269	2.41343	0.228631	n.s.
hsa-miR-127-3p	MIMAT0000446	1.2643	0.317786	0.249933	0.19735	*
hsa-miR-432-5p	MIMAT0002814	1.32989	0.381213	0.896864	0.225369	n.s.
hsa-miR-136-3p	MIMAT0004606	-0.694559	0.312223	-1.08295	0.202968	n.s.
hsa-miR-136-5p	MIMAT0000448	-0.71032	0.307781	-1.50768	0.168324	*
hsa-miR-379-3p	MIMAT0004690	3.15565	0.265813	2.91648	0.252073	n.s.
hsa-miR-379-5p	MIMAT0000733	0.973451	0.181739	1.15721	0.199631	n.s.
hsa-miR-380-3p	MIMAT0000735	3.68106	0.271999	3.51336	0.21348	n.s.
hsa-miR-323a-3p	MIMAT0000755	1.425	0.302515	0.969136	0.188104	n.s.
hsa-miR-329-3p	MIMAT0001629	0.473957	0.349277	0.404224	0.268371	n.s.
hsa-miR-494-3p	MIMAT0002816	3.30055	0.236503	3.53035	0.219936	n.s.
hsa-miR-543	MIMAT0004954	-0.136676	0.272954	-0.93464	0.154987	*
hsa-miR-495-3p	MIMAT0002817	-0.667679	0.298021	-1.28835	0.2269	n.s.
hsa-miR-376c-3p	MIMAT0000720	-2.63511	0.324018	-3.09063	0.233343	n.s.
hsa-miR-654-3p	MIMAT0004814	1.08534	0.262196	1.04364	0.228421	n.s.
hsa-miR-376b-3p	MIMAT0002172	-0.208649	0.310463	-0.703225	0.203122	n.s.
hsa-miR-376a-3p	MIMAT0000729	-2.70289	0.309054	-3.08775	0.214245	n.s.
hsa-miR-376a-5p	MIMAT0003386	1.8044	0.200689	1.51989	0.288927	n.s.
hsa-miR-381-3p	MIMAT0000376	1.59985	0.240181	2.26168	0.279588	n.s.
hsa-miR-487b-3p	MIMAT0003180	1.60389	0.327026	1.28132	0.270362	n.s.
hsa-miR-889-3p	MIMAT0004921	1.80381	0.249192	1.84465	0.281148	n.s.
hsa-miR-382-3p	MIMAT0022697	2.15902	0.395444	1.78353	0.276805	n.s.
hsa-miR-134-5p	MIMAT0000447	-0.628045	0.370233	-1.19014	0.194228	n.s.
hsa-miR-496	MIMAT0002818	1.72238	0.24819	1.31275	0.194801	n.s.
hsa-miR-377-3p	MIMAT0000730	0.753039	0.323082	0.384741	0.2136	n.s.
hsa-miR-409-3p	MIMAT0001639	-1.33423	0.343873	-1.82154	0.278564	n.s.
hsa-miR-369-3p	MIMAT0001621	-0.16149	0.291916	-0.309603	0.305164	n.s.
hsa-miR-369-5p	MIMAT0000721	2.19503	0.362219	2.04715	0.305431	n.s.
hsa-miR-410-3p	MIMAT0002171	-0.0979972	0.373684	-0.719777	0.173398	n.s.
c19mc miRNAs:	MIMAT#	Mean	SEM	Mean	SEM	T-Test
hsa-miR-515-3p	MIMAT0002827	2.33313	0.256346	2.10625	0.343593	n.s.
hsa-miR-515-5p	MIMAT0002826	2.55178	0.269429	2.37796	0.256261	n.s.
hsa-miR-520a-5p	MIMAT0002833	2.82006	0.196855	2.74989	0.316033	n.s.
hsa-miR-525-5p	MIMAT0002838	0.575732	0.276818	0.367253	0.333673	n.s.
hsa-miR-518f-5p	MIMAT0002841	0.193184	0.176227	0.637061	0.330874	n.s.
hsa-miR-520c-3p	MIMAT0002846	3.49057	0.269832	3.73252	0.3122	n.s.
hsa-miR-518c-3p	MIMAT0002848	3.01419	0.227506	2.83302	0.240337	n.s.
hsa-miR-518c-5p	MIMAT0002847	3.10047	0.244705	2.78514	0.298386	n.s.
hsa-miR-524-3p	MIMAT0002850	2.75506	0.262688	2.47375	0.394945	n.s.
hsa-miR-524-5p	MIMAT0002849	1.56995	0.27909	1.82645	0.347159	n.s.
hsa-miR-517a-3p	MIMAT0002852	-0.779344	0.162056	-1.00274	0.351457	n.s.
hsa-miR-519d-3p	MIMAT0002853	2.30159	0.181862	2.29939	0.245581	n.s.
hsa-miR-518d-5p	MIMAT0005456	3.02775	0.270377	3.02726	0.336939	n.s.
hsa-miR-519a-3p	MIMAT0002869	2.11799	0.173153	1.94249	0.314794	n.s.
miR-17/92 :	MIMAT#	Mean	SEM	Mean	SEM	T-Test
hsa-miR-17-3p	MIMAT0000071	0.43226	0.179064	0.780006	0.184198	n.s.
hsa-miR-17-5p	MIMAT0000070	-1.81897	0.218481	-1.74894	0.141904	n.s.
hsa-miR-18a-3p	MIMAT0002891	0.161191	0.159103	0.291206	0.177991	n.s.
hsa-miR-18a-5p	MIMAT0000072	-3.86837	0.201714	-3.80889	0.144767	n.s.
hsa-miR-19a-3p	MIMAT0000073	-7.52668	0.146326	-7.44973	0.111457	n.s.
hsa-miR-20a-5p	MIMAT0000075	-7.91976	0.140488	-7.85697	0.100347	n.s.
hsa-miR-106a-5p	MIMAT0000103	-6.9214	0.159081	-6.84878	0.121984	n.s.
hsa-miR-18b-5p	MIMAT0001412	-3.46265	0.215381	-3.52078	0.172392	n.s.
hsa-miR-20b-5p	MIMAT0001413	0.952023	0.167591	1.16917	0.203816	n.s.
hsa-miR-363-3p	MIMAT0000707	-2.65393	0.0827046	-2.59761	0.0949248	n.s.
* p<0.05; n.s. p>0.05

## Sheet: Sheet1
			c14mc miRNAs:	Cluster	Effects Size (Cohen's d)	abs Cohen's	Term	Preterm
			hsa-miR-127-3p	rtl	0.842	0.842	20/21	21/21
			hsa-miR-543	c14mc	0.768	0.768	20/21	17/21
			hsa-miR-136-5p	rtl	0.701	0.701	20/21	20/21
			hsa-miR-381-3p	c14mc	-0.545	0.545	12/21	18/21
			hsa-miR-495-3p	c14mc	0.511	0.511	21/21	21/21
			hsa-miR-410-3p	c14mc	0.466	0.466	20/21	20/21
			hsa-miR-17-3p	miR-17/92	-0.418	0.418	21/21	21/21
			hsa-miR-134-5p	c14mc	0.415	0.415	20/21	20/21
			hsa-miR-376b-3p	c14mc	0.411	0.411	21/21	21/21
			hsa-miR-496	c14mc	0.402	0.402	19/21	20/21
			hsa-miR-323a-3p	c14mc	0.399	0.399	18/20	20/21
			hsa-miR-518f-5p	c19mc	-0.365	0.365	21/21	21/21
			hsa-miR-376c-3p	c14mc	0.352	0.352	21/21	21/21
			hsa-miR-409-3p	c14mc	0.34	0.34	20/21	20/21
			hsa-miR-337-3p	rtl	0.323	0.323	21/21	21/21
			hsa-miR-136-3p	rtl	0.321	0.321	21/21	21/21
			hsa-miR-376a-3p	c14mc	0.316	0.316	21/21	21/21
			hsa-miR-432-5p	rtl	0.306	0.306	18/21	20/21
			hsa-miR-377-3p	c14mc	0.295	0.295	20/21	21/21
			hsa-miR-20b-5p	miR-17/100	-0.253	0.253	20/21	21/21
			hsa-miR-518c-5p	c19mc	0.251	0.251	18/21	19/21
			hsa-miR-376a-5p	c14mc	0.247	0.247	18/21	20/21
			hsa-miR-382-3p	c14mc	0.241	0.241	16/21	17/21
			hsa-miR-487b-3p	c14mc	0.236	0.236	18/21	20/21
			hsa-miR-431-5p	rtl	0.233	0.233	20/21	21/21
			hsa-miR-494-3p	c14mc	-0.22	0.22	14/21	17/21
			hsa-miR-433-3p	rtl	0.216	0.216	18/21	20/21
			hsa-miR-379-5p	c14mc	-0.209	0.209	17/21	18/21
			hsa-miR-379-3p	c14mc	0.201	0.201	18/21	16/21
			hsa-miR-520c-3p	c19mc	-0.181	0.181	16/21	15/21
			hsa-miR-524-3p	c19mc	0.181	0.181	14/21	16/21
			hsa-miR-517a-3p	c19mc	0.178	0.178	21/21	21/21
			hsa-miR-524-5p	c19mc	-0.177	0.177	21/21	21/21
			hsa-miR-518c-3p	c19mc	0.169	0.169	15/21	17/21
			hsa-miR-18a-3p	miR-17/94	-0.168	0.168	20/21	21/21
			hsa-miR-515-3p	c19mc	0.163	0.163	20/21	21/21
			hsa-miR-380-3p	c14mc	0.153	0.153	13/21	19/21
			hsa-miR-519a-3p	c19mc	0.153	0.153	21/21	19/21
			hsa-miR-525-5p	c19mc	0.149	0.149	21/21	20/21
			hsa-miR-515-5p	c19mc	0.144	0.144	19/21	20/21
			hsa-miR-363-3p	miR-17/101	-0.138	0.138	21/21	21/21
			hsa-miR-493-5p	rtl	-0.134	0.134	16/21	18/21
			hsa-miR-19a-3p	miR-17/96	-0.129	0.129	21/21	21/21
			hsa-miR-20a-5p	miR-17/97	-0.112	0.112	21/21	21/21
			hsa-miR-106a-5p	miR-17/98	-0.112	0.112	21/21	21/21
			hsa-miR-369-3p	c14mc	0.108	0.108	20/21	21/21
			hsa-miR-369-5p	c14mc	0.097	0.097	17/21	19/21
			hsa-miR-337-5p	rtl	0.09	0.09	18/21	21/21
			hsa-miR-17-5p	miR-17/93	-0.083	0.083	21/21	21/21
			hsa-miR-18a-5p	miR-17/95	-0.074	0.074	21/21	21/21
			hsa-miR-18b-5p	miR-17/99	0.065	0.065	21/21	21/21
			hsa-miR-520a-5p	c19mc	0.059	0.059	18/21	17/21
			hsa-miR-329-3p	c14mc	0.049	0.049	17/21	19/21
			hsa-miR-654-3p	c14mc	0.037	0.037	18/21	16/21
			hsa-miR-889-3p	c14mc	-0.034	0.034	19/21	19/21
			hsa-miR-519d-3p	c19mc	0.002	0.002	18/21	17/21
			hsa-miR-518d-5p	c19mc	0.0003	0.0003	21/21	21/21
